# Supplementary material for: Novel Electrochemical Sensing Strategy for Organophosphorus Pesticide Residues
Source: Biosensors (Basel). 2026 Apr 7;16(4):208. doi: 10.3390/bios16040208 (PMC13115342; doi:10.3390/bios16040208)
Supplement: Supplementary file 1 [file biosensors-16-00208-s001.zip]

Archive with 1 entries (1 files):
- biosensors-4174491-SI.pdf
